# Supplementary material for: Protocatechualdehyde Induced Breast Cancer Stem Cell Death via the Akt/Sox2 Signaling Pathway
Source: Int J Mol Sci. 2025 Feb 20;26(5):1811. doi: 10.3390/ijms26051811 (PMC11899452; doi:10.3390/ijms26051811)
Supplement: Supplementary file 1 [file ijms-26-01811-s001.zip]

Archive with 1 entries (1 files):
- ijms-3456698-supplementary.pdf
